# Supplementary material for: Cell-free expression of RuBisCO for ATP production in the synthetic cells
Source: Synth Biol (Oxf). 2023 Dec 20;8(1):ysad016. doi: 10.1093/synbio/ysad016 (PMC10750972; doi:10.1093/synbio/ysad016)
Supplement: ysad016_Supp [file ysad016_supp.zip]

Archive with 3 entries (3 files):
- suppl_data/231027_Sugii_Supplement_6.pdf
- suppl_data/plasmid_sequences.gb
- suppl_data/primer_sequence.fasta
