# Supplementary material for: Cell-free expression of RuBisCO for ATP production in the synthetic cells
Source: Synth Biol (Oxf). 2023 Dec 20;8(1):ysad016. doi: 10.1093/synbio/ysad016 (PMC10750972; doi:10.1093/synbio/ysad016)
Supplement: ysad016_Supp [file ysad016_supp.zip › suppl_data/plasmid_sequences.gb]

LOCUS       pEX-R.rubrum_cbbM       4140 bp ds-DNA     circular     27-OCT-2023
DEFINITION  .
FEATURES             Location/Qualifiers
ORIGIN
        1 TAATACGACT CACTATAGGG AGACCACAAC GGTTTCCCTC TAGAAATAAT TTTGTTTAAC
       61 TTTAAGAAGG AGATATACCA ATGGATCAAA GTAGTCGCTA CGTGAACCTG GCCTTAAAGG
      121 AGGAAGATCT CATTGCCGGA GGGGAACACG TCCTGTGCGC GTACATCATG AAACCGAAGG
      181 CGGGTTATGG GTATGTTGCG ACTGCTGCGC ACTTTGCGGC CGAAAGCTCA ACGGGGACAA
      241 ACGTGGAGGT GTGTACCACG GATGACTTCA CACGCGGCGT CGATGCGCTG GTTTACGAAG
      301 TCGACGAGGC ACGCGAACTG ACGAAAATTG CCTATCCGGT GGCCCTGTTC CACCGCAACA
      361 TTACCGACGG TAAAGCCATG ATCGCGTCTT TCCTGACCTT GACGATGGGC AATAACCAGG
      421 GTATGGGCGA TGTGGAATAC GCGAAAATGC ACGATTTCTA CGTTCCCGAA GCTTATCGCG
      481 CCCTCTTTGA TGGGCCTTCC GTCAACATCT CGGCACTGTG GAAAGTGCTG GGTCGTCCGG
      541 AAGTCGATGG TGGCTTGGTG GTGGGTACCA TTATCAAACC GAAACTTGGA CTGCGCCCAA
      601 AGCCTTTTGC CGAAGCGTGT CATGCCTTTT GGTTGGGTGG CGATTTTATC AAGAATGACG
      661 AACCCCAAGG CAATCAGCCA TTTGCTCCGC TTCGTGATAC CATTGCACTG GTAGCGGATG
      721 CCATGCGTCG CGCACAAGAT GAGACAGGAG AAGCCAAACT TTTCTCGGCA AACATCACGG
      781 CGGATGATCC GTTCGAGATC ATTGCGCGTG GTGAGTATGT TCTGGAAACC TTTGGGGAAA
      841 ATGCGTCCCA TGTAGCGCTG CTGGTCGACG GTTATGTTGC AGGCGCGGCA GCGATTACCA
      901 CTGCACGTCG TCGCTTTCCC GACAATTTCC TGCACTATCA TCGTGCGGGC CATGGAGCAG
      961 TGACCAGTCC TCAGAGCAAA CGTGGTTACA CTGCTTTCGT ACATTGCAAA ATGGCACGCC
     1021 TGCAAGGTGC GTCGGGGATT CATACGGGCA CCATGGGGTT TGGCAAAATG GAGGGCGAAT
     1081 CAAGCGACCG TGCTATTGCC TATATGCTGA CGCAGGACGA AGCTCAAGGC CCGTTTTATC
     1141 GCCAATCTTG GGGTGGCATG AAAGCTTGCA CCCCGATCAT TAGCGGCGGC ATGAATGCGC
     1201 TCCGGATGCC GGGCTTCTTT GAAAACTTGG GGAATGCAAA CGTGATTCTG ACTGCCGGAG
     1261 GTGGTGCATT CGGCCATATT GACGGTCCGG TTGCGGGTGC GCGCAGCTTA CGCCAGGCGT
     1321 GGCAGGCTTG GCGGGATGGT GTGCCGGTAC TGGATTATGC ACGGGAACAC AAAGAGTTAG
     1381 CCCGCGCCTT TGAATCCTTT CCAGGCGATG CTGACCAGAT CTACCCAGGC TGGCGCAAAG
     1441 CCTTAGGCGT TGAAGATACC CGTTCTGCTC TCCCGGCCTA AAGTCAGTGG ATACGCCAAA
     1501 TGCCTTCATG CGCCCAAAAC ATGTTGGCAT GTTCACGATG TGCCCAACGA TGTCCTTCCC
     1561 AACGTGCTCT ACCGGCATGA TCAAAGCTAT GCGCCTTAAA CAGGTCATGC GCTGAATAGT
     1621 GGCGTTCGAT TGCCCAACCG TAGAAGTCTT TGCCTGTCGT GCCAGCTGCA TTAATGAATC
     1681 GGCCAACGCG CGGGGAGAGG CGGTTTGCGT ATTGGGCAGA GAATATAAAA AGCCAGATTA
     1741 TTAATCCGGC TTTTTTATTA TTTGCTCTTC CGCTTCCTCG CTCACTGACT CGCTGCGCTC
     1801 GGTCGTTCGG CTGCGGCGAG CGGTATCAGC TCACTCAAAG GCGGTAATAC GGTTATCCAC
     1861 AGAATCAGGG GATAACGCAG GAAAGAACAT GTGAGCAAAA GGCCAGCAAA AGGCCAGGAA
     1921 CCGTAAAAAG GCCGCGTTGC TGGCGTTTTT CCATAGGCTC CGCCCCCCTG ACGAGCATCA
     1981 CAAAAATCGA CGCTCAAGTC AGAGGTGGCG AAACCCGACA GGACTATAAA GATACCAGGC
     2041 GTTTCCCCCT GGAAGCTCCC TCGTGCGCTC TCCTGTTCCG ACCCTGCCGC TTACCGGATA
     2101 CCTGTCCGCC TTTCTCCCTT CGGGAAGCGT GGCGCTTTCT CATAGCTCAC GCTGTAGGTA
     2161 TCTCAGTTCG GTGTAGGTCG TTCGCTCCAA GCTGGGCTGT GTGCACGAAC CCCCCGTTCA
     2221 GCCCGACCGC TGCGCCTTAT CCGGTAACTA TCGTCTTGAG TCCAACCCGG TAAGACACGA
     2281 CTTATCGCCA CTGGCAGCAG CCACTGGTAA CAGGATTAGC AGAGCGAGGT ATGTAGGCGG
     2341 TGCTACAGAG TTCTTGAAGT GGTGGCCTAA CTACGGCTAC ACTAGAAGAA CAGTATTTGG
     2401 TATCTGCGCT CTGCTGAAGC CAGTTACCTT CGGAAAAAGA GTTGGTAGCT CTTGATCCGG
     2461 CAAACAAACC ACCGCTGGTA GCGGTGGTTT TTTTGTTTGC AAGCAGCAGA TTACGCGCAG
     2521 AAAAAAAGGA TCTCAAGAAG ATCCTTTGAT CTTTTCTACG GGGTCTGACG CTCAGTGGAA
     2581 CGAAAACTCA CGTTAAGGGA TTTTGGTCAT GAGATTATCA AAAAGGATCT TCACCTAGAT
     2641 CCTTTTAAAT TAAAAATGAA GTTTTAAATC AATCTAAAGT ATATATGAGT AAACTTGGTC
     2701 TGACAGTTAC CAATGCTTAA TCAGTGAGGC ACCTATCTCA GCGATCTGTC TATTTCGTTC
     2761 ATCCATAGTT GCCTGACTCC CCGTCGTGTA GATAACTACG ATACGGGAGG GCTTACCATC
     2821 TGGCCCCAGT GCTGCAATGA TACCGCGACT CCCACGCTCA CCGGCTCCAG ATTTATCAGC
     2881 AATAAACCAG CCAGCCGGAA GGGCCGAGCG CAGAAGTGGT CCTGCAACTT TATCCGCCTC
     2941 CATCCAGTCT ATTAATTGTT GCCGGGAAGC TAGAGTAAGT AGTTCGCCAG TTAATAGTTT
     3001 GCGCAACGTT GTTGCCATTG CTACAGGCAT CGTGGTGTCA CGCTCGTCGT TTGGTATGGC
     3061 TTCATTCAGC TCCGGTTCCC AACGATCAAG GCGAGTTACA TGATCCCCCA TGTTGTGCAA
     3121 AAAAGCGGTT AGCTCCTTCG GTCCTCCGAT CGTTGTCAGA AGTAAGTTGG CCGCAGTGTT
     3181 ATCACTCATG GTTATGGCAG CACTGCATAA TTCTCTTACT GTCATGCCAT CCGTAAGATG
     3241 CTTTTCTGTG ACTGGTGAGT ACTCAACCAA GTCATTCTGA GAATAGTGTA TGCGGCGACC
     3301 GAGTTGCTCT TGCCCGGCGT CAATACGGGA TAATACCGCG CCACATAGCA GAACTTTAAA
     3361 AGTGCTCATC ATTGGAAAAC GTTCTTCGGG GCGAAAACTC TCAAGGATCT TACCGCTGTT
     3421 GAGATCCAGT TCGATGTAAC CCACTCGTGC ACCCAACTGA TCTTCAGCAT CTTTTACTTT
     3481 CACCAGCGTT TCTGGGTGAG CAAAAACAGG AAGGCAAAAT GCCGCAAAAA AGGGAATAAG
     3541 GGCGACACGG AAATGTTGAA TACTCATACT CTTCCTTTTT CAATATTATT GAAGCATTTA
     3601 TCAGGGTTAT TGTCTCATGA GCGGATACAT ATTTGAATGT ATTTAGAAAA ATAAACAAAT
     3661 AGGGGTTCCG CGCACATTTC CCCGAAAAGT GCCACCTGAC GTCTAAGAAA CCATTATTAT
     3721 CATGACATTA ACCTATAAAA ATAGGCGTAT CACGAGGCCC TTTCGTCTCG CGCGTTTCGG
     3781 TGATGACGGT GAAAACCTCT GACACATGCA GCTCAAAAAA AGGATCTCAA GAAGATCCTT
     3841 TGATTTTCCG GAGACGGTCA CAGCTTGTCT GTAAGCGGAT GCCGGGAGCA GACAAGCCCG
     3901 TCAGGGCGCG TCAGCGGGTG TTGGCGGGTG TCGGGGCTGG CTTAACTATG CGGCATCAGA
     3961 GCAGATTGTA CTGAGAGTGC ACCAATTGAA AAGTAGTGTC GTTCCCACGG AATGGCATAG
     4021 GTCAGCCAGA TACGTTCGGC ATTTTTGCGC TCAGCCCATT TGTGGAAGAT GCGTTCCCAA
     4081 TGACCTTCCG CAGATAAGCG GGTAAAATCC CGACTATGGT CGCTTTTGTG CTCACGGCAT
//
LOCUS       pEX-PCC6301_cbbS        3075 bp ds-DNA     circular     27-OCT-2023
DEFINITION  .
FEATURES             Location/Qualifiers
ORIGIN
        1 TAATACGACT CACTATAGGG AGACCACAAC GGTTTCCCTC TAGAAATAAT TTTGTTTAAC
       61 TTTAAGAAGG AGATATACCA ATGAGTATGA AAACTCTGCC TAAAGAACGT CGGTTTGAAA
      121 CGTTCTCCTA TCTGCCACCC TTGTCTGATC GCCAGATTGC CGCACAGATT GAGTACATGA
      181 TCGAACAGGG CTTTCATCCG CTGATTGAGT TCAACGAACA CTCGAATCCG GAAGAGTTCT
      241 ACTGGACCAT GTGGAAGTTA CCGCTGTTTG ACTGCAAATC ACCGCAACAA GTGCTCGATG
      301 AAGTTCGCGA ATGTCGCAGT GAATATGGGG ATTGCTACAT TCGTGTAGCG GGCTTTGACA
      361 ACATCAAACA GTGTCAGACT GTCAGCTTTA TCGTGCATCG TCCAGGTCGC TATTAAAGTC
      421 AGTGGATACG CCAAATGCCT TCATGCGCCC AAAACATGTT GGCATGTTCA CGATGTGCCC
      481 AACGATGTCC TTCCCAACGT GCTCTACCGG CATGATCAAA GCTATGCGCC TTAAACAGGT
      541 CATGCGCTGA ATAGTGGCGT TCGATTGCCC AACCGTAGAA GTCTTTGCCT GTCGTGCCAG
      601 CTGCATTAAT GAATCGGCCA ACGCGCGGGG AGAGGCGGTT TGCGTATTGG GCAGAGAATA
      661 TAAAAAGCCA GATTATTAAT CCGGCTTTTT TATTATTTGC TCTTCCGCTT CCTCGCTCAC
      721 TGACTCGCTG CGCTCGGTCG TTCGGCTGCG GCGAGCGGTA TCAGCTCACT CAAAGGCGGT
      781 AATACGGTTA TCCACAGAAT CAGGGGATAA CGCAGGAAAG AACATGTGAG CAAAAGGCCA
      841 GCAAAAGGCC AGGAACCGTA AAAAGGCCGC GTTGCTGGCG TTTTTCCATA GGCTCCGCCC
      901 CCCTGACGAG CATCACAAAA ATCGACGCTC AAGTCAGAGG TGGCGAAACC CGACAGGACT
      961 ATAAAGATAC CAGGCGTTTC CCCCTGGAAG CTCCCTCGTG CGCTCTCCTG TTCCGACCCT
     1021 GCCGCTTACC GGATACCTGT CCGCCTTTCT CCCTTCGGGA AGCGTGGCGC TTTCTCATAG
     1081 CTCACGCTGT AGGTATCTCA GTTCGGTGTA GGTCGTTCGC TCCAAGCTGG GCTGTGTGCA
     1141 CGAACCCCCC GTTCAGCCCG ACCGCTGCGC CTTATCCGGT AACTATCGTC TTGAGTCCAA
     1201 CCCGGTAAGA CACGACTTAT CGCCACTGGC AGCAGCCACT GGTAACAGGA TTAGCAGAGC
     1261 GAGGTATGTA GGCGGTGCTA CAGAGTTCTT GAAGTGGTGG CCTAACTACG GCTACACTAG
     1321 AAGAACAGTA TTTGGTATCT GCGCTCTGCT GAAGCCAGTT ACCTTCGGAA AAAGAGTTGG
     1381 TAGCTCTTGA TCCGGCAAAC AAACCACCGC TGGTAGCGGT GGTTTTTTTG TTTGCAAGCA
     1441 GCAGATTACG CGCAGAAAAA AAGGATCTCA AGAAGATCCT TTGATCTTTT CTACGGGGTC
     1501 TGACGCTCAG TGGAACGAAA ACTCACGTTA AGGGATTTTG GTCATGAGAT TATCAAAAAG
     1561 GATCTTCACC TAGATCCTTT TAAATTAAAA ATGAAGTTTT AAATCAATCT AAAGTATATA
     1621 TGAGTAAACT TGGTCTGACA GTTACCAATG CTTAATCAGT GAGGCACCTA TCTCAGCGAT
     1681 CTGTCTATTT CGTTCATCCA TAGTTGCCTG ACTCCCCGTC GTGTAGATAA CTACGATACG
     1741 GGAGGGCTTA CCATCTGGCC CCAGTGCTGC AATGATACCG CGACTCCCAC GCTCACCGGC
     1801 TCCAGATTTA TCAGCAATAA ACCAGCCAGC CGGAAGGGCC GAGCGCAGAA GTGGTCCTGC
     1861 AACTTTATCC GCCTCCATCC AGTCTATTAA TTGTTGCCGG GAAGCTAGAG TAAGTAGTTC
     1921 GCCAGTTAAT AGTTTGCGCA ACGTTGTTGC CATTGCTACA GGCATCGTGG TGTCACGCTC
     1981 GTCGTTTGGT ATGGCTTCAT TCAGCTCCGG TTCCCAACGA TCAAGGCGAG TTACATGATC
     2041 CCCCATGTTG TGCAAAAAAG CGGTTAGCTC CTTCGGTCCT CCGATCGTTG TCAGAAGTAA
     2101 GTTGGCCGCA GTGTTATCAC TCATGGTTAT GGCAGCACTG CATAATTCTC TTACTGTCAT
     2161 GCCATCCGTA AGATGCTTTT CTGTGACTGG TGAGTACTCA ACCAAGTCAT TCTGAGAATA
     2221 GTGTATGCGG CGACCGAGTT GCTCTTGCCC GGCGTCAATA CGGGATAATA CCGCGCCACA
     2281 TAGCAGAACT TTAAAAGTGC TCATCATTGG AAAACGTTCT TCGGGGCGAA AACTCTCAAG
     2341 GATCTTACCG CTGTTGAGAT CCAGTTCGAT GTAACCCACT CGTGCACCCA ACTGATCTTC
     2401 AGCATCTTTT ACTTTCACCA GCGTTTCTGG GTGAGCAAAA ACAGGAAGGC AAAATGCCGC
     2461 AAAAAAGGGA ATAAGGGCGA CACGGAAATG TTGAATACTC ATACTCTTCC TTTTTCAATA
     2521 TTATTGAAGC ATTTATCAGG GTTATTGTCT CATGAGCGGA TACATATTTG AATGTATTTA
     2581 GAAAAATAAA CAAATAGGGG TTCCGCGCAC ATTTCCCCGA AAAGTGCCAC CTGACGTCTA
     2641 AGAAACCATT ATTATCATGA CATTAACCTA TAAAAATAGG CGTATCACGA GGCCCTTTCG
     2701 TCTCGCGCGT TTCGGTGATG ACGGTGAAAA CCTCTGACAC ATGCAGCTCA AAAAAAGGAT
     2761 CTCAAGAAGA TCCTTTGATT TTCCGGAGAC GGTCACAGCT TGTCTGTAAG CGGATGCCGG
     2821 GAGCAGACAA GCCCGTCAGG GCGCGTCAGC GGGTGTTGGC GGGTGTCGGG GCTGGCTTAA
     2881 CTATGCGGCA TCAGAGCAGA TTGTACTGAG AGTGCACCAA TTGAAAAGTA GTGTCGTTCC
     2941 CACGGAATGG CATAGGTCAG CCAGATACGT TCGGCATTTT TGCGCTCAGC CCATTTGTGG
     3001 AAGATGCGTT CCCAATGACC TTCCGCAGAT AAGCGGGTAA AATCCCGACT ATGGTCGCTT
     3061 TTGTGCTCAC GGCAT
//
LOCUS       pEX_PCC6301_cbbL        4155 bp ds-DNA     circular     27-OCT-2023
DEFINITION  .
FEATURES             Location/Qualifiers
ORIGIN
        1 TAATACGACT CACTATAGGG AGACCACAAC GGTTTCCCTC TAGAAATAAT TTTGTTTAAC
       61 TTTAAGAAGG AGATATACCA ATGAAAACTC AATCAGCAGC CGGCTATAAG GCTGGTGTAA
      121 AAGACTATAA GCTGACGTAC TACACTCCGG ATTATACCCC GAAAGATACG GATCTGCTTG
      181 CGGCGTTTCG GTTTTCTCCG CAACCTGGTG TCCCAGCTGA TGAAGCCGGT GCTGCGATTG
      241 CCGCGGAATC CTCGACCGGA ACGTGGACGA CAGTATGGAC TGATCTCCTG ACCGACATGG
      301 ACCGCTACAA AGGTAAATGC TACCACATCG AACCCGTCCA AGGCGAAGAA AATTCGTATT
      361 TCGCGTTCAT TGCGTACCCA TTGGACCTGT TTGAGGAAGG CAGCGTGACA AACATCCTCA
      421 CATCCATTGT GGGGAACGTC TTTGGATTTA AGGCTATTCG TAGCCTGCGC TTAGAAGATA
      481 TTCGGTTTCC GGTGGCGTTA GTGAAAACGT TCCAAGGTCC GCCGCATGGG ATTCAGGTCG
      541 AACGCGATTT GCTGAACAAA TACGGTCGCC CTATGCTCGG GTGTACCATC AAACCCAAAT
      601 TGGGGTTGAG CGCGAAGAAC TATGGTCGCG CTGTGTATGA GTGCCTGCGT GGAGGTCTGG
      661 ACTTCACCAA AGACGATGAG AACATCAACA GCCAACCGTT TCAGCGTTGG CGCGATCGTT
      721 TCCTGTTTGT TGCGGATGCG ATTCACAAAT CCCAGGCGGA AACCGGAGAG ATCAAAGGCC
      781 ATTATCTCAA CGTGACAGCA CCAACCTGTG AAGAGATGAT GAAGCGTGCC GAATTTGCGA
      841 AAGAACTGGG TATGCCGATC ATTATGCATG ACTTCCTGAC TGCCGGCTTT ACCGCAAATA
      901 CGACTCTGGC AAAATGGTGC CGCGACAATG GCGTGTTACT GCACATTCAC CGCGCTATGC
      961 ATGCAGTCAT TGATCGCCAG CGCAATCATG GCATCCATTT TCGCGTGCTT GCCAAATGCT
     1021 TGCGCTTGTC GGGCGGTGAT CATTTACATT CTGGTACCGT TGTCGGCAAA CTGGAAGGTG
     1081 ACAAAGCCAG CACCTTAGGC TTCGTAGATC TGATGCGGGA AGATCACATC GAAGCCGATC
     1141 GCAGTCGTGG GGTGTTCTTC ACGCAGGATT GGGCCTCTAT GCCAGGAGTT TTACCGGTAG
     1201 CCTCAGGCGG CATTCACGTT TGGCACATGC CTGCACTGGT TGAGATCTTT GGGGATGACA
     1261 GTGTTCTGCA GTTTGGTGGC GGCACTCTGG GGCATCCCTG GGGCAATGCA CCGGGTGCAA
     1321 CCGCAAACCG TGTGGCGCTT GAAGCGTGTG TTCAGGCGCG CAATGAAGGC CGTGACCTGT
     1381 ATCGTGAGGG TGGCGACATT CTGCGTGAGG CGGGCAAATG GAGTCCGGAA CTGGCTGCCG
     1441 CCCTGGATCT GTGGAAAGAG ATTAAGTTCG AATTTGAAAC GATGGATAAA CTTTAAAGTC
     1501 AGTGGATACG CCAAATGCCT TCATGCGCCC AAAACATGTT GGCATGTTCA CGATGTGCCC
     1561 AACGATGTCC TTCCCAACGT GCTCTACCGG CATGATCAAA GCTATGCGCC TTAAACAGGT
     1621 CATGCGCTGA ATAGTGGCGT TCGATTGCCC AACCGTAGAA GTCTTTGCCT GTCGTGCCAG
     1681 CTGCATTAAT GAATCGGCCA ACGCGCGGGG AGAGGCGGTT TGCGTATTGG GCAGAGAATA
     1741 TAAAAAGCCA GATTATTAAT CCGGCTTTTT TATTATTTGC TCTTCCGCTT CCTCGCTCAC
     1801 TGACTCGCTG CGCTCGGTCG TTCGGCTGCG GCGAGCGGTA TCAGCTCACT CAAAGGCGGT
     1861 AATACGGTTA TCCACAGAAT CAGGGGATAA CGCAGGAAAG AACATGTGAG CAAAAGGCCA
     1921 GCAAAAGGCC AGGAACCGTA AAAAGGCCGC GTTGCTGGCG TTTTTCCATA GGCTCCGCCC
     1981 CCCTGACGAG CATCACAAAA ATCGACGCTC AAGTCAGAGG TGGCGAAACC CGACAGGACT
     2041 ATAAAGATAC CAGGCGTTTC CCCCTGGAAG CTCCCTCGTG CGCTCTCCTG TTCCGACCCT
     2101 GCCGCTTACC GGATACCTGT CCGCCTTTCT CCCTTCGGGA AGCGTGGCGC TTTCTCATAG
     2161 CTCACGCTGT AGGTATCTCA GTTCGGTGTA GGTCGTTCGC TCCAAGCTGG GCTGTGTGCA
     2221 CGAACCCCCC GTTCAGCCCG ACCGCTGCGC CTTATCCGGT AACTATCGTC TTGAGTCCAA
     2281 CCCGGTAAGA CACGACTTAT CGCCACTGGC AGCAGCCACT GGTAACAGGA TTAGCAGAGC
     2341 GAGGTATGTA GGCGGTGCTA CAGAGTTCTT GAAGTGGTGG CCTAACTACG GCTACACTAG
     2401 AAGAACAGTA TTTGGTATCT GCGCTCTGCT GAAGCCAGTT ACCTTCGGAA AAAGAGTTGG
     2461 TAGCTCTTGA TCCGGCAAAC AAACCACCGC TGGTAGCGGT GGTTTTTTTG TTTGCAAGCA
     2521 GCAGATTACG CGCAGAAAAA AAGGATCTCA AGAAGATCCT TTGATCTTTT CTACGGGGTC
     2581 TGACGCTCAG TGGAACGAAA ACTCACGTTA AGGGATTTTG GTCATGAGAT TATCAAAAAG
     2641 GATCTTCACC TAGATCCTTT TAAATTAAAA ATGAAGTTTT AAATCAATCT AAAGTATATA
     2701 TGAGTAAACT TGGTCTGACA GTTACCAATG CTTAATCAGT GAGGCACCTA TCTCAGCGAT
     2761 CTGTCTATTT CGTTCATCCA TAGTTGCCTG ACTCCCCGTC GTGTAGATAA CTACGATACG
     2821 GGAGGGCTTA CCATCTGGCC CCAGTGCTGC AATGATACCG CGACTCCCAC GCTCACCGGC
     2881 TCCAGATTTA TCAGCAATAA ACCAGCCAGC CGGAAGGGCC GAGCGCAGAA GTGGTCCTGC
     2941 AACTTTATCC GCCTCCATCC AGTCTATTAA TTGTTGCCGG GAAGCTAGAG TAAGTAGTTC
     3001 GCCAGTTAAT AGTTTGCGCA ACGTTGTTGC CATTGCTACA GGCATCGTGG TGTCACGCTC
     3061 GTCGTTTGGT ATGGCTTCAT TCAGCTCCGG TTCCCAACGA TCAAGGCGAG TTACATGATC
     3121 CCCCATGTTG TGCAAAAAAG CGGTTAGCTC CTTCGGTCCT CCGATCGTTG TCAGAAGTAA
     3181 GTTGGCCGCA GTGTTATCAC TCATGGTTAT GGCAGCACTG CATAATTCTC TTACTGTCAT
     3241 GCCATCCGTA AGATGCTTTT CTGTGACTGG TGAGTACTCA ACCAAGTCAT TCTGAGAATA
     3301 GTGTATGCGG CGACCGAGTT GCTCTTGCCC GGCGTCAATA CGGGATAATA CCGCGCCACA
     3361 TAGCAGAACT TTAAAAGTGC TCATCATTGG AAAACGTTCT TCGGGGCGAA AACTCTCAAG
     3421 GATCTTACCG CTGTTGAGAT CCAGTTCGAT GTAACCCACT CGTGCACCCA ACTGATCTTC
     3481 AGCATCTTTT ACTTTCACCA GCGTTTCTGG GTGAGCAAAA ACAGGAAGGC AAAATGCCGC
     3541 AAAAAAGGGA ATAAGGGCGA CACGGAAATG TTGAATACTC ATACTCTTCC TTTTTCAATA
     3601 TTATTGAAGC ATTTATCAGG GTTATTGTCT CATGAGCGGA TACATATTTG AATGTATTTA
     3661 GAAAAATAAA CAAATAGGGG TTCCGCGCAC ATTTCCCCGA AAAGTGCCAC CTGACGTCTA
     3721 AGAAACCATT ATTATCATGA CATTAACCTA TAAAAATAGG CGTATCACGA GGCCCTTTCG
     3781 TCTCGCGCGT TTCGGTGATG ACGGTGAAAA CCTCTGACAC ATGCAGCTCA AAAAAAGGAT
     3841 CTCAAGAAGA TCCTTTGATT TTCCGGAGAC GGTCACAGCT TGTCTGTAAG CGGATGCCGG
     3901 GAGCAGACAA GCCCGTCAGG GCGCGTCAGC GGGTGTTGGC GGGTGTCGGG GCTGGCTTAA
     3961 CTATGCGGCA TCAGAGCAGA TTGTACTGAG AGTGCACCAA TTGAAAAGTA GTGTCGTTCC
     4021 CACGGAATGG CATAGGTCAG CCAGATACGT TCGGCATTTT TGCGCTCAGC CCATTTGTGG
     4081 AAGATGCGTT CCCAATGACC TTCCGCAGAT AAGCGGGTAA AATCCCGACT ATGGTCGCTT
     4141 TTGTGCTCAC GGCAT
//
