# Supplementary material for: Cell-free expression of RuBisCO for ATP production in the synthetic cells
Source: Synth Biol (Oxf). 2023 Dec 20;8(1):ysad016. doi: 10.1093/synbio/ysad016 (PMC10750972; doi:10.1093/synbio/ysad016)
Supplement: ysad016_Supp [file ysad016_supp.zip › suppl_data/primer_sequence.fasta]

>primer1
GAGCAGACAAGCCCGTCAG

>primer2
TTCTCTGCCCAATACGCAAAC

>primer3
GCGAAATTAATACGACTCACTATAGGG

>primer4
CCGCTGAGCAATAACTAGCATAACC
